# Supplementary material for: Chemical Modification of Cytochrome C for Acid-Responsive Intracellular Apoptotic Protein Delivery for Cancer Eradication
Source: Pharmaceutics. 2024 Jan 4;16(1):71. doi: 10.3390/pharmaceutics16010071 (PMC10819283; doi:10.3390/pharmaceutics16010071)
Supplement: Supplementary file 1 [file pharmaceutics-16-00071-s001.zip]

Archive with 1 entries (1 files):
- pharmaceutics-2753718-supplementary.pdf
